# Supplementary material for: Preoperative diagnostic categories of fine needle aspiration cytology for histologically proven thyroid follicular adenoma and carcinoma, and Hurthle cell adenoma and carcinoma: Analysis of cause of under- or misdiagnoses
Source: PLoS One. 2020 Nov 4;15(11):e0241597. doi: 10.1371/journal.pone.0241597 (PMC7641403; doi:10.1371/journal.pone.0241597)
Supplement: S1 Data — (XLSX) [file pone.0241597.s001.xlsx]

## Sheet: data
Case No.	FNAC original DC	FNAC revised DC	CNB	CNB DC	Final Dx	Cytologic features																						Histologic features							USG finding
						Cellularity	Artifact	Macrofollicle	Microfollicle	Architectural crowding	3-dimensional branching	MF arranged in trabecular pattern	Trabecular/solid pattern	Transgressing vessels	Nuclear enlargement	Anisonucleosis	Prominent nucleoli	Nuclear hyperchromasia	Small cell dysplasia	Large cell dysplasia	Nuclear chromatin clearing	Nuclear groove	Nuclear inclusion mimmicker	Colloid	Colloid quantity	Blood	Cystic change	Papillary hyperplasia	Intratumoral fibrosis	Calcification/bony metaplasia	Cystic degeneration	Normo/macrofollicular pattern	tumor size (cm)	LT
1	1	1	Y	3.2	FA	NA	NA	NA	NA	NA	NA	NA	NA	NA	NA	NA	NA	NA	NA	NA	NA	NA	NA	NA	NA	NA	NA	N	Y	N	N	1	1.4	Y	NA
2	1	1	N		FC	NA	NA	NA	NA	NA	NA	NA	NA	NA	NA	NA	NA	NA	NA	NA	NA	NA	NA	NA	NA	NA	NA	N	Y	N	N	0	4	N	NA
3	3.2	3.2	Y	3.2	FC	3	N	1	2	Y	Y	Y	N	N	Y	Y	N	Y	N	N	Y	Y	N	0	NA	Y	N	N	Y	Y	N	0	4.8	N	NA
4	2	2	N		HA	2	N	2	1	Y	Y	N	N	Y	Y	Y	N	Y	N	N	N	N	N	0	NA	Y	N	N	N	N	N	1	5.2	N	2
5	3.2	3.2	Y	3.2	FA	2	Y	1	2	Y	N	N	N	N	Y	Y	N	N	N	N	N	Y	N	2	1	Y	N	N	Y	N	N	0	5.4	N	1
6	1	1	Y	4.1	FA	NA	NA	NA	NA	NA	NA	NA	NA	NA	NA	NA	NA	NA	NA	NA	NA	NA	NA	NA	NA	NA	NA	N	Y	N	N	0	1.2	N	2
7	2	2	N		FC	1	N	2	1	Y	N	N	N	N	N	N	N	N	N	N	N	N	N	0	NA	N	N	N	Y	Y	N	0	0.7	Y	3
8	1	1	Y	4.1	FA	NA	NA	NA	NA	NA	NA	NA	NA	NA	NA	NA	NA	NA	NA	NA	NA	NA	NA	NA	NA	NA	NA	N	N	N	N	0	1.5	N	2
9	3.1	3.1	Y	4.1	FA	1	Y	1	2	Y	N	N	N	N	Y	N	N	N	N	N	Y	Y	N	0	NA	Y	N	N	Y	N	N	0	1.3	N	2
10	3.1	3.1	Y	3.2	FC	1	N	1	1	Y	N	N	N	N	Y	Y	Y	N	N	N	Y	Y	N	0	NA	Y	N	N	Y	N	N	0	2.5	N	2
11	2	2	Y	3.2	FC	1	N	2	1	Y	N	N	N	N	N	N	N	N	N	N	N	N	N	0	NA	Y	Y	N	N	N	Y	1	4.7	N	1
12	3.2	3.2	Y	4.1	FC	2	Y	1	2	Y	N	Y	N	N	Y	Y	Y	N	N	N	N	Y	N	2	1	Y	N	N	Y	Y	N	0	1.3	N	3
13	3.4	3.4	Y	3.2	HA	3	N	1	2	Y	Y	Y	N	Y	Y	Y	Y	N	N	N	N	Y	N	2	2	Y	Y	N	N	N	Y	0	5.1	N	2
14	3.1	3.1	N		FA	1	Y	1	1	Y	N	N	N	N	Y	N	N	N	N	N	Y	Y	N	0	NA	Y	N	N	Y	N	N	0	1.5	N	2
15	3.4	3.4	N		HA	3	Y	1	1	Y	Y	N	N	Y	Y	Y	N	Y	N	Y	N	Y	N	0	NA	Y	Y	Y	N	N	Y	0	0.7	N	2
16	4.1	4.1	Y	3.2	FA	2	Y	1	2	Y	N	N	N	N	Y	Y	Y	N	N	N	N	Y	N	2	1	N	N	N	N	N	N	0	2.6	N	2
17	4.1	4.1	N		FC	3	N	1	2	Y	Y	Y	N	Y	Y	N	N	N	N	N	N	N	N	2	1	Y	N	N	Y	N	N	0	1.5	N	2
18	4.1	4.1	N		FC	3	Y	1	2	Y	Y	Y	N	N	Y	N	N	N	N	N	N	N	N	2	2	N	N	N	Y	N	N	0	2.6	N	2
19	3.4	3.4	Y	3.2	HA	3	Y	1	1	Y	Y	N	N	Y	Y	N	N	N	N	N	N	N	N	0	NA	Y	N	N	N	N	N	0	3.5	N	1
20	3.2	4.1	Y	4.1	FA	3	Y	1	2	Y	Y	Y	N	Y	Y	Y	N	N	N	N	N	N	N	0	NA	Y	N	N	N	N	N	0	1.3	N	2
21	3.2	3.2	Y	3.2	FA	1	N	1	1	Y	Y	N	N	N	Y	Y	N	Y	N	N	N	N	N	0	NA	Y	Y	N	N	N	Y	0	2.2	N	2
22	3.2	3.2	Y	4.1	FA	2	N	1	2	Y	Y	Y	N	N	Y	N	N	N	N	N	N	N	N	0	NA	Y	N	N	Y	N	N	0	0.8	N	2
23	1	1	Y	4.1	FA	NA	NA	NA	NA	NA	NA	NA	NA	NA	NA	NA	NA	NA	NA	NA	NA	NA	NA	NA	NA	NA	NA	N	Y	N	N	0	0.8	N	2
24	1	1	Y	3.2	FA	NA	NA	NA	NA	NA	NA	NA	NA	NA	NA	NA	NA	NA	NA	NA	NA	NA	NA	NA	NA	NA	NA	N	Y	N	N	0	3.8	N	2
25	1	1	Y	4.1	HA	NA	NA	NA	NA	NA	NA	NA	NA	NA	NA	NA	NA	NA	NA	NA	NA	NA	NA	NA	NA	NA	NA	N	Y	N	N	0	2.8	N	2
26	2	2	N		FA	1	N	2	1	N	N	N	N	N	N	N	N	N	N	N	N	N	N	1	1	N	N	Y	N	N	Y	1	0.6	N	2
27	6.1	3.4	N		HC	1	Y	1	1	Y	N	N	N	N	Y	Y	Y	Y	N	Y	N	Y	Y	0	NA	Y	N	N	N	N	N	0	3.2	N	2
28	3.1	3.1	Y	4.1	HA	2	N	1	1	Y	N	N	N	N	Y	Y	N	Y	N	N	N	Y	N	0	NA	Y	N	N	Y	N	N	0	1.6	N	2
29	3.2	3.2	Y	4.1	FC	1	N	1	1	Y	N	N	N	N	N	N	N	N	N	N	N	N	N	0	NA	N	N	N	Y	N	N	0	1.6	N	2
30	4.1	4.1	N		FA	2	N	1	2	Y	Y	N	N	N	Y	N	N	N	N	N	Y	Y	N	0	NA	N	N	N	N	N	N	0	0.9	N	2
31	1	1	Y	4.1	HA	NA	NA	NA	NA	NA	NA	NA	NA	NA	NA	NA	NA	NA	NA	NA	NA	NA	NA	NA	NA	NA	NA	N	N	N	N	0	1.3	N	1
32	3.1	3.1	Y	4.1	HA	1	Y	1	1	N	N	N	N	N	Y	Y	N	N	N	N	N	Y	N	0	NA	N	N	N	N	N	N	0	1.1	N	2
33	3.1	3.1	Y	3.2	FA	1	Y	1	1	Y	N	N	N	N	Y	Y	N	N	N	N	Y	Y	Y	0	NA	Y	N	N	Y	N	N	0	0.8	Y	2
34	1	1	Y	3.2	FA	NA	NA	NA	NA	NA	NA	NA	NA	NA	NA	NA	NA	NA	NA	NA	NA	NA	NA	NA	NA	NA	NA	N	N	N	N	0	1.4	N	2
35	3.2	4.1	Y	4.1	FC	3	N	1	2	Y	Y	N	N	N	Y	N	N	N	N	N	N	N	N	2	1	Y	N	N	Y	N	N	0	2.4	N	2
36	3.2	3.2	Y	4.2	FA	2	Y	1	1	Y	Y	N	N	N	Y	Y	N	N	N	N	Y	Y	N	0	NA	Y	Y	Y	N	N	Y	1	2.5	N	2
37	3.1	3.1	Y	3.2	HA	2	Y	1	1	Y	Y	N	N	N	Y	Y	N	N	N	N	Y	Y	N	0	NA	Y	N	N	Y	N	N	0	1	N	2
38	3.1	3.1	Y	3.2	FC	1	Y	1	1	Y	N	N	N	N	Y	N	N	N	N	N	Y	Y	N	0	NA	N	N	N	Y	N	N	0	1.8	N	2
39	3.4	3.4	Y	4.2	FA	2	Y	1	1	Y	Y	N	N	N	Y	Y	N	N	N	N	N	Y	N	0	NA	Y	N	N	N	N	N	0	2.5	N	2
40	3.2	3.2	Y	4.1	FC	1	Y	1	1	Y	N	Y	N	N	Y	N	N	N	N	N	N	Y	N	0	NA	N	N	N	Y	N	N	0	3.4	N	2
41	1	1	Y	3.2	FA	NA	NA	NA	NA	NA	NA	NA	NA	NA	NA	NA	NA	NA	NA	NA	NA	NA	NA	NA	NA	NA	NA	N	Y	N	N	0	1.1	N	2
42	3.2	3.2	N		FA	2	N	1	1	Y	Y	N	N	N	Y	N	N	N	N	N	N	N	N	0	NA	Y	N	N	N	N	N	0	0.6	N	2
43	3.4	3.4	Y	3.2	HA	2	Y	1	1	Y	Y	N	N	Y	Y	Y	N	Y	N	N	N	N	N	0	NA	Y	N	N	Y	N	N	0	0.8	N	2
44	3.1	3.1	Y	4.1	HA	2	Y	1	2	Y	N	N	N	N	Y	Y	N	N	N	N	Y	Y	N	2	1	Y	Y	N	Y	N	Y	1	2.3	N	1
45	2	2	N		HA	2	Y	2	1	Y	Y	N	N	N	Y	Y	N	N	N	N	N	Y	N	1	2	Y	N	N	Y	N	N	0	0.5	N	2
46	3.4	3.4	Y	4.1	HA	2	Y	1	1	Y	Y	N	N	Y	Y	Y	N	N	N	N	Y	Y	N	0	NA	Y	Y	N	Y	N	Y	0	4.1	N	2
47	3.2	3.2	Y	4.1	FA	1	Y	1	1	Y	Y	N	N	Y	Y	N	N	N	N	N	N	N	N	1	1	Y	N	N	Y	Y	Y	0	4.5	N	2
48	4.1	4.1	N		FC	3	Y	1	2	Y	Y	N	N	N	Y	N	N	Y	N	N	N	N	N	0	NA	N	N	N	Y	N	N	0	4.3	N	NA
49	3.2	3.2	Y	3.2	HA	2	Y	1	1	Y	Y	N	N	Y	Y	N	N	N	N	N	N	N	N	2	1	Y	N	N	N	N	N	0	1.1	Y	1
50	5.1	3.3	N		FA	3	Y	1	1	Y	Y	N	N	N	Y	Y	N	N	N	N	Y	Y	N	0	NA	Y	N	Y	Y	N	Y	0	3.9	N	2
51	2	2	Y	4.1	FA	1	Y	1	1	Y	N	N	N	N	N	N	N	N	N	N	N	N	N	2	1	Y	N	N	N	N	N	0	3.8	N	2
52	3.1	3.1	N		HA	2	Y	1	2	Y	Y	N	N	Y	Y	Y	N	N	N	N	Y	Y	N	0	NA	N	N	N	N	N	N	0	2.1	Y	2
53	4.1	4.1	N		FA	2	Y	1	2	Y	Y	N	N	Y	N	Y	N	N	N	N	Y	Y	N	0	NA	Y	N	N	N	N	N	0	1.8	N	2
54	3.1	4.1	Y	4.1	FA	3	Y	1	1	Y	Y	N	Y	Y	Y	Y	N	N	N	N	Y	Y	N	0	NA	Y	N	Y	N	N	Y	0	1.9	Y	2
55	2	2	N		FA	1	N	2	1	Y	N	N	N	N	N	Y	N	N	Y	Y	N	N	N	2	2	N	N	N	N	N	N	0	0.9	N	2
56	3.2	3.2	Y	3.2	FA	2	N	1	2	Y	N	N	N	N	Y	N	N	N	N	N	N	N	N	2	1	N	N	N	N	N	N	0	2.1	N	2
57	3.2	4.1	N		FA	3	N	1	2	Y	Y	Y	N	Y	Y	N	N	N	N	N	N	N	N	2	1	N	N	N	N	N	N	0	1.1	N	2
58	3.4	3.4	Y	3.2	HA	3	Y	1	1	Y	Y	Y	N	Y	Y	Y	N	N	N	N	Y	Y	N	3	1	Y	N	N	N	N	N	0	1.8	N	2
59	3.1	3.1	N		FC	3	Y	1	1	Y	Y	N	N	N	Y	Y	N	N	N	N	Y	Y	N	2	1	Y	N	N	N	N	Y	0	4.8	N	2
60	3.4	4.2	N		HA	3	Y	1	1	Y	Y	N	N	Y	Y	Y	N	Y	N	Y	N	N	N	2	1	Y	N	N	N	N	Y	0	3.8	N	2
61	3.2	4.1	Y	4.1	FA	3	N	1	2	Y	Y	N	N	Y	Y	Y	N	N	N	Y	Y	Y	N	0	NA	Y	N	N	N	N	N	0	1.3	N	2
62	3.2	3.2	N		FA	3	N	2	1	Y	N	N	N	Y	N	Y	N	Y	N	N	N	Y	N	0	NA	N	N	N	Y	N	N	0	1.8	Y	NA
63	3.4	3.4	N		FA	2	Y	1	2	Y	N	N	N	N	Y	Y	N	Y	N	Y	N	Y	Y	2	1	Y	N	N	N	N	Y	0	2.9	N	NA
64	4.2	3.4	N		HA	3	Y	2	1	Y	N	N	Y	N	Y	N	N	Y	N	N	N	N	N	2	1	Y	N	N	Y	N	Y	0	1	N	NA
65	1	1	Y	3.2	FA	NA	NA	NA	NA	NA	NA	NA	NA	NA	NA	NA	NA	NA	NA	NA	NA	NA	NA	NA	NA	NA	NA	Y	Y	N	Y	0	2.3	N	1
66	1	1	Y	4.1	HA	NA	NA	NA	NA	NA	NA	NA	NA	NA	NA	NA	NA	NA	NA	NA	NA	NA	NA	NA	NA	NA	NA	N	Y	N	N	0	1	Y	2
67	3.4	4.1	Y	4.1	HA	3	N	1	1	Y	Y	Y	Y	Y	Y	Y	Y	Y	N	Y	N	Y	N	0	NA	Y	N	Y	Y	N	N	0	2.4	Y	2
68	3.4	4.2	Y	3.2	HA	3	Y	1	2	Y	Y	Y	N	Y	Y	Y	Y	Y	N	N	N	N	N	0	NA	Y	N	N	N	N	Y	0	3.8	N	2
69	3.2	3.2	Y	3.2	FC	3	Y	1	2	Y	Y	Y	N	N	Y	Y	Y	N	N	N	Y	Y	N	0	NA	N	N	N	Y	N	N	0	6.5	N	1
70	3.1	3.1	Y	3.2	FA	1	N	1	1	N	N	N	N	N	Y	N	N	N	N	N	Y	N	N	0	NA	N	N	N	Y	N	N	0	2.4	N	2
71	2	3.4	N		HA	2	Y	1	1	Y	Y	N	N	N	Y	Y	Y	N	N	N	N	Y	Y	0	NA	N	N	N	N	N	N	0	6	N	2
72	3.1	4.1	N		FA	3	Y	1	2	Y	Y	N	N	Y	Y	N	N	N	N	N	Y	Y	N	0	NA	N	N	N	N	N	N	0	2.7	Y	2
73	2	3.2	N		FC	3	N	2	2	Y	Y	Y	N	Y	Y	Y	N	Y	N	N	N	N	N	0	NA	N	N	N	Y	N	Y	0	5.1	N	NA
74	3.4	3.4	Y	4.1	HA	1	Y	1	1	Y	Y	N	N	N	Y	Y	N	Y	N	Y	N	Y	N	0	NA	Y	N	N	Y	N	N	0	1.8	N	1
75	3.4	3.3	Y	3.2	FA	2	Y	2	1	Y	Y	N	N	N	Y	Y	N	N	N	N	Y	Y	N	2	1	N	N	N	Y	N	N	0	1.3	N	2
76	2	1	Y	3.2	HA	NA	NA	NA	NA	NA	NA	NA	NA	NA	NA	NA	NA	NA	NA	NA	NA	NA	NA	NA	NA	NA	NA	N	Y	N	N	0	3.1	N	2
77	3.2	3.2	N		FC	3	Y	2	1	Y	Y	N	N	N	Y	Y	N	Y	N	N	N	Y	N	0	NA	N	N	N	Y	N	N	0	2.4	Y	2
78	2	3.2	N		FA	3	N	1	2	Y	Y	Y	N	N	Y	N	N	N	N	N	N	N	N	0	NA	Y	N	N	N	N	N	0	3.9	N	1
79	3.4	3.4	N		HA	3	Y	2	1	Y	Y	N	Y	N	Y	Y	N	Y	N	N	N	N	N	3	1	N	N	N	N	N	N	1	3	N	2
80	3.2	3.2	Y	3.2	FA	3	Y	1	2	Y	Y	N	N	N	Y	Y	N	Y	N	N	N	N	N	0	NA	N	N	N	Y	N	N	0	0.8	N	2
81	1	1	Y	3.2	FC	NA	NA	NA	NA	NA	NA	NA	NA	NA	NA	NA	NA	NA	NA	NA	NA	NA	NA	NA	NA	NA	NA	N	Y	N	N	0	4.9	Y	2
82	1	1	Y	4.1	FC	NA	NA	NA	NA	NA	NA	NA	NA	NA	NA	NA	NA	NA	NA	NA	NA	NA	NA	NA	NA	NA	NA	N	Y	N	Y	0	2.1	N	2
83	3.4	3.4	Y	3.2	HC	2	N	1	1	Y	Y	N	N	N	Y	Y	Y	Y	N	N	N	Y	N	0	NA	Y	Y	N	Y	N	Y	0	1.7	N	1
84	3.4	3.4	Y	3.2	HC	2	Y	1	1	Y	Y	Y	N	N	Y	Y	Y	Y	N	Y	N	N	N	0	NA	Y	Y	N	N	N	Y	1	2.5	N	3
85	3.3	3.3	Y	3.2	FC	3	Y	1	2	Y	Y	Y	N	N	Y	Y	N	N	N	N	Y	Y	N	2	1	N	N	N	N	N	N	0	5	N	1
86	3.1	3.4	Y	4.1	HA	1	Y	1	1	Y	Y	N	N	N	Y	Y	Y	Y	N	N	N	N	N	0	NA	N	N	N	N	N	N	0	1.7	N	2
87	3.3	3.3	Y	3.2	FC	1	Y	1	2	Y	Y	N	N	N	Y	Y	N	N	N	N	Y	Y	N	0	NA	N	N	N	N	N	N	0	3.2	N	1
88	1	1	Y	4.1	HA	NA	NA	NA	NA	NA	NA	NA	NA	NA	NA	NA	NA	NA	NA	NA	NA	NA	NA	NA	NA	NA	NA	N	Y	N	N	0	2.1	N	2
89	3.1	3.1	Y	4.2	FA	1	Y	1	1	Y	Y	N	N	N	Y	Y	N	N	N	N	Y	Y	N	0	NA	N	N	N	Y	N	N	0	1.1	N	2
90	3.1	3.1	Y	3.2	FC	1	Y	1	1	Y	Y	N	N	N	Y	Y	N	N	N	N	Y	Y	N	0	NA	N	N	N	Y	N	N	0	2.8	N	2
91	3.3	3.3	N		FA	3	Y	1	2	Y	Y	N	N	N	Y	Y	N	N	N	N	Y	Y	N	0	NA	N	N	N	Y	N	N	0	2	N	NA
92	3.4	3.4	N		HC	3	Y	1	1	Y	Y	N	N	Y	Y	Y	Y	Y	N	Y	N	N	N	0	NA	Y	N	N	Y	N	Y	0	3.4	N	NA
93	3.1	3.1	Y	3.2	FA	3	Y	1	1	Y	Y	N	N	N	Y	Y	N	N	N	N	Y	Y	N	0	NA	Y	N	N	Y	N	N	0	0.8	Y	2
94	3.4	3.4	N		HA	3	N	1	1	Y	Y	N	N	N	Y	Y	Y	Y	N	Y	N	N	N	0	NA	N	N	N	Y	N	N	1	1.7	Y	NA
95	3.1	3.1	Y	3.2	FA	3	Y	1	1	Y	Y	N	N	N	N	Y	N	N	N	N	Y	Y	N	0	NA	N	Y	N	N	N	Y	0	3.8	N	1
96	3.4	3.4	N		HA	3	N	2	1	Y	Y	N	N	N	Y	Y	N	Y	Y	N	N	N	N	0	NA	N	N	N	N	N	N	0	4.3	N	2
97	3.2	3.2	Y	4.1	FC	3	N	1	2	Y	Y	N	N	N	Y	Y	N	Y	N	N	N	N	N	0	NA	N	N	N	N	N	Y	0	3.2	N	NA
98	3.3	3.3	Y	4.1	FA	3	N	1	1	Y	Y	Y	N	N	Y	Y	N	N	N	N	Y	Y	Y	0	NA	N	N	N	N	N	N	0	2.1	Y	2
99	2	1	N		FC	NA	NA	NA	NA	NA	NA	NA	NA	NA	NA	NA	NA	NA	NA	NA	NA	NA	NA	NA	NA	NA	NA	N	Y	N	Y	0	6.6	N	1
100	1	1	N		HA	NA	NA	NA	NA	NA	NA	NA	NA	NA	NA	NA	NA	NA	NA	NA	NA	NA	NA	NA	NA	NA	NA	N	N	N	N	0	4.5	N	2
101	1	1	N		HA	NA	NA	NA	NA	NA	NA	NA	NA	NA	NA	NA	NA	NA	NA	NA	NA	NA	NA	NA	NA	NA	NA	N	Y	N	Y	0	2.7	N	2
102	2	2	N		HA	1	Y	1	1	Y	N	N	N	N	Y	Y	N	Y	N	N	N	N	N	1	1	N	N	N	N	N	N	0	1	Y	2
103	5.1	4.2	N		HC	3	Y	1	1	Y	Y	N	Y	Y	Y	Y	Y	Y	N	Y	Y	Y	N	0	NA	N	N	N	Y	N	Y	0	5.5	Y	2
104	1	1	Y	3.2	FA	NA	NA	NA	NA	NA	NA	NA	NA	NA	NA	NA	NA	NA	NA	NA	NA	NA	NA	NA	NA	NA	NA	N	Y	N	Y	0	1.6	N	2

## Sheet: Coding
DC	Diagnostic category
FNAC original DC, FNAC revised DC	1: Non-diagnostic, 2: Benign, 3.1: AUS-CA, 3.2: AUS-AA, 3.3: AUS-CA and AA, 3.4: AUS-H, 4.1: suspicious for a FN, 4.2: suspicious for a HN, 5.1: suspicious for papillary carcinoma, 6.1: papillary carcinoma
CNB DC	1: Non-diagnostic, 2: Benign, 3.1: Indeterminate lesion with nuclear atypia, 3.2: Indeterminate lesion with architectural atypia, 4.1: Suspicious for a follicular neoplasm without nuclear atypia, 4.2: Suspicious for a follicular neoplasm with nuclear atypia, 5: Suspicious for malignancy, 6: Malignancy
Final Dx	FA: Follicular adenoma, FC: Follicular thyroid carcinoma, HA: Hurthle cell adenoma, HC: Hurthle cell carcinoma
Cellularity	1: <60, 2: Barely over 60, 3: Moderately to markedly cellular
Macrofollicle, Microfollicle	1: None to focal, 2: Predominant
Colloid	0: Absent, 1: Thin, 2: Thick, 3: Thin and thick
Colloid quantity	1: Focal, 2: Prominent
Nomo/macrofollicular pattern	0: <2/3, 1: ≥2/3
LT	Lymphocytic thyroiditis
USG finding	1: Low, 2: Indeterminate, 3: Suspicious
